# Supplementary material for: The Human Phospholipase B-II Precursor (HPLBII-P) in Urine as a Novel Biomarker of Glomerular Activity in COVID-19 and Diabetes Mellitus
Source: J Clin Med. 2024 Apr 26;13(9):2540. doi: 10.3390/jcm13092540 (PMC11084804; doi:10.3390/jcm13092540)
Supplement: Supplementary file 1 [file jcm-13-02540-s001.zip]

Archive with 1 entries (1 files):
- jcm-2889993-supplementary.pdf
